# Supplementary material for: The role of ion migration, octahedral tilt, and the A-site cation on the instability of Cs1-xFAxPbI3
Source: Nat Commun. 2023 Dec 22;14:8523. doi: 10.1038/s41467-023-44235-6 (PMC10739958; doi:10.1038/s41467-023-44235-6)
Supplement: Supplementary file 3 — Source Data [file 41467_2023_44235_MOESM3_ESM.xlsx]

## Sheet: Figure 1C
Figure 1C
	nm	Profile
	0	9501.51
	0.0651637	11375.8
	0.130327	13087.2
	0.195491	13326.6
	0.260655	12055.4
	0.325818	10668.1
	0.390982	10068.8
	0.456146	10180.9
	0.521309	10203.6
	0.586473	9578.27
	0.651637	9070.55
	0.7168	11382.7
	0.781964	14357.5
	0.847128	14750.7
	0.912292	12686.4
	0.977455	10256.9
	1.04262	9267.4
	1.10778	9080.76
	1.17295	9038.52
	1.23811	8773.5
	1.30327	9300.33
	1.36844	11150.2
	1.4336	13631.1
	1.49876	14177
	1.56393	12776.4
	1.62909	10889.2
	1.69426	9684.6
	1.75942	9463.74
	1.82458	9892.85
	1.88975	9718.78
	1.95491	9260.71
	2.02007	10846.6
	2.08524	13641.4
	2.1504	15226.4
	2.21557	13700.5
	2.28073	10660.7
	2.34589	9612.47
	2.41106	9862.33
	2.47622	9551.03
	2.54138	8648.2
	2.60655	8971.82
	2.67171	11125.1
	2.73687	13819.2
	2.80204	15143.9
	2.8672	13560.3
	2.93237	11450.2
	2.99753	9847.42
	3.06269	9331.67
	3.12786	9838.6
	3.19302	9914.05
	3.25818	9307.92
	3.32335	10370.7
	3.38851	13218.4
	3.45368	15356.7
	3.51884	14069.7
	3.584	10769
	3.64917	9330.76
	3.71433	9766.55
	3.77949	9892.28
	3.84466	9379.72
	3.90982	8864.35
	3.97498	10335.6
	4.04015	13189.9
	4.10531	14768.2
	4.17048	13914.9
	4.23564	11745.3
	4.3008	9570.22
	4.36597	9178.21
	4.43113	9936.04
	4.49629	9685.77
	4.56146	8967.38
	4.62662	10153.5
	4.69178	12611.4
	4.75695	14052.1
	4.82211	13758.6
	4.88728	11751.2

## Sheet: Figure 1D
Figure 1D
	nm	Profile
	0	8537.94
	0.0651637	9454.67
	0.130327	10160
	0.195491	10282.4
	0.260655	9538.16
	0.325818	8356.77
	0.390982	8038.71
	0.456146	8012.91
	0.521309	7750.43
	0.586473	7768.78
	0.651637	8304.8
	0.7168	8987
	0.781964	8955.32
	0.847128	8989.13
	0.912292	8845.95
	0.977455	8001.1
	1.04262	7480.21
	1.10778	7280.13
	1.17295	7188.86
	1.23811	7591.15
	1.30327	8124.72
	1.36844	9298.21
	1.4336	10354.1
	1.49876	10416.5
	1.56393	9439.79
	1.62909	8183.01
	1.69426	7936.99
	1.75942	8086.63
	1.82458	7788.24
	1.88975	7722.54
	1.95491	8164.85
	2.02007	8973.68
	2.08524	8912.22
	2.1504	9063.29
	2.21557	9097.62
	2.28073	8027.29
	2.34589	7168.89
	2.41106	7141.44
	2.47622	7324.98
	2.54138	7263.09
	2.60655	7617.86
	2.67171	9036.02
	2.73687	10232.9
	2.80204	10146.9
	2.8672	9307.04
	2.93237	8210.14
	2.99753	7980.4
	3.06269	8014.89
	3.12786	7682.69
	3.19302	7682.31
	3.25818	8091.18
	3.32335	8607.32
	3.38851	9039.98
	3.45368	9419.78
	3.51884	9348.57
	3.584	8328.97
	3.64917	7591.01
	3.71433	7536.42
	3.77949	7594.16
	3.84466	7097.33
	3.90982	7461.7
	3.97498	9075.45
	4.04015	9801.3
	4.10531	9636.08
	4.17048	9398.46
	4.23564	8403.85
	4.3008	7769.57
	4.36597	7938.39
	4.43113	7683.94
	4.49629	7673.81
	4.56146	8069.42
	4.62662	8468.39
	4.69178	9287.93
	4.75695	10209.2
	4.82211	9996.45
	4.88728	8989.31

## Sheet: Figure 1G
Figure 1G
	nm	Profile
	0	15891
	0.0650692	21689
	0.130138	26897.4
	0.195208	26370.4
	0.260277	20231.3
	0.325346	14831.2
	0.390415	14257.7
	0.455484	16339.6
	0.520554	16015.8
	0.585623	13783.3
	0.650692	14410.8
	0.715761	19921
	0.78083	25155.4
	0.845899	24245.1
	0.910969	17459.3
	0.976038	12765
	1.04111	13464
	1.10618	15827.4
	1.17125	15661.8
	1.23631	14391.3
	1.30138	16075.3
	1.36645	21523.7
	1.43152	25878.3
	1.49659	24940.4
	1.56166	19114
	1.62673	14294.5
	1.6918	14262.2
	1.75687	16503.9
	1.82194	15870.2
	1.88701	13596.2
	1.95208	14818.4
	2.01714	20350.1
	2.08221	25018.1
	2.14728	23985.4
	2.21235	18776.6
	2.27742	14036.5
	2.34249	13799.3
	2.40756	15555.7
	2.47263	15571.2
	2.5377	14468.3
	2.60277	16869.6
	2.66784	22663
	2.73291	26664.7
	2.79798	23739.7
	2.86304	17580.9
	2.92811	13455.3
	2.99318	14284
	3.05825	16661.7
	3.12332	16504
	3.18839	14293.1
	3.25346	15489.5
	3.31853	20569.9
	3.3836	25335.6
	3.44867	24360.7
	3.51374	19200.2
	3.57881	14365.1
	3.64387	14237
	3.70894	16271.5
	3.77401	16128.6
	3.83908	15041.7
	3.90415	17908.5
	3.96922	23531.7
	4.03429	26589.9
	4.09936	22759.1
	4.16443	16307.2
	4.2295	13217.1

## Sheet: Figure 1H
Figure 1H
	nm	Profile
	0	10639.3
	0.0650692	12827.5
	0.130138	15541.2
	0.195208	16175.4
	0.260277	14439
	0.325346	12092
	0.390415	11423.4
	0.455484	12489.2
	0.520554	12964.3
	0.585623	11609.8
	0.650692	10370.5
	0.715761	11943.8
	0.78083	15725.9
	0.845899	17818.9
	0.910969	15098.3
	0.976038	11024.7
	1.04111	9856.64
	1.10618	11160.2
	1.17125	11640.9
	1.23631	10494.9
	1.30138	9997.71
	1.36645	12037.8
	1.43152	15208.5
	1.49659	16402.8
	1.56166	14492.1
	1.62673	11900
	1.6918	11431.1
	1.75687	12739.7
	1.82194	13279.4
	1.88701	11981.3
	1.95208	11013.6
	2.01714	12615.7
	2.08221	16081.3
	2.14728	17675.4
	2.21235	15108.7
	2.27742	10915.2
	2.34249	9688.28
	2.40756	10728.2
	2.47263	11024.1
	2.5377	9783.52
	2.60277	9683.43
	2.66784	12708.6
	2.73291	16660.1
	2.79798	17544.3
	2.86304	14935.5
	2.92811	11943.7
	2.99318	11874.6
	3.05825	13636.6
	3.12332	14264.5
	3.18839	12674.1
	3.25346	11720.6
	3.31853	13835.5
	3.3836	17311.8
	3.44867	18134.8
	3.51374	15024.8
	3.57881	11068.3
	3.64387	9989.91
	3.70894	10966.3
	3.77401	11147.5
	3.83908	9969.3
	3.90415	9921.91
	3.96922	12954.3
	4.03429	16571
	4.09936	17030
	4.16443	14058.4
	4.2295	11363
